# Supplementary material for: Creative arts-based interventions for the improvement of PTSD symptoms in young people: a meta-analysis with a focus on non-Western populations
Source: Nat Ment Health. 2025 Nov 27;3(12):1616–32. doi: 10.1038/s44220-025-00543-y (PMC12705461; doi:10.1038/s44220-025-00543-y)
Supplement: Supplementary file 3 — Extracted study-level of the passive versus active control meta-analysis. [file 44220_2025_543_MOESM3_ESM.xlsx]

## Sheet: Sheet1
Study_ID	Author	Year	tn	tmean_pre	tsd_pre	tmean_post	tsd_post	cn	cmean_pre	csd_pre	cmean_post	csd_post	Sessions	weeks	PTSD_measure	Effect_Size (Hedge's g)	SE	Nationality	Intervention type	Symptom severity	Region	Control type
2	Anichebe et al.	2024	120	30.2	1.3	12.1	5.5	122	30.4	1.2	22.9	1.5	12	6	ITQ	0.9855	0.093	Nigerian	Music	Trauma symptoms	Africa	Active
3	Bleile et al.	2024	251	13.66	9.7	11.99	9.2	260	14.38	9.4	14.74	8.8	11		CRIES-8	0.306	0.8	Ugandan, South Sudanese	Dance	Trauma symptoms	Africa	Passive
6	Colegrove et al.	2018	13	13.46	7.42	13	4.18	13	14.77	4.9	16.38	4.18	8	8	SDQ	0.809	0.82	Mixed	Music	Trauma symptoms	Mixed	Active
7	Culver et al.	2015	23	22.6	6.98	14.33	7.02	13	18.11	4.34	16.71	8.64		8	UCLA PTSD RI	0.302346	1.47	Haitian	Dance	Trauma symptoms	Caribbean	Passive
10	Ewulu et al.	2024	52	32.5	4.8	9.3	1.8	49	36.6	6.5	17	4.6	10	10	ITQ	0.9415	0.179	Nigerian	Art	Trauma symptoms	Africa	Passive
11	Ezeh et al.	2023	117	39.1	0.67	13.1	0.21	236	38.2	0.56	36	0.33	20	10	ITQ	1	0.014	Nigerian	Art	PTSD symptoms	Africa	Passive
13	Gordon et al.	2008	37	2.5	0.3	2	0.3	40	2.5	0.3	2.4	0.4	12	6	HTQ	1.125	0.03	Mixed	Mind body	PTSD diagnosis	Europe	Passive
16	Iyendo et al.	2024	117	39.1	0.65	9.1	0.41	217	38.2	0.58	36	0.33	6	6	ITQ	0.631	0.009	Nigerian	Music	PTSD symptoms	Africa	Passive
17	Kalthom et al.	2024	10	2.9	0.04	1.8	0.032	10	2.56	0.0029	2.48	0.0024	12	6	PCL-C	1	0.007	Syrian	Art	PTSD diagnosis	Middle East	Passive
18	Lyshak-Stelzer et al.	2017	14	58.1	14.96	37.3	10.85	15	58.1	15.1	55.6	10.84	16	16	UCLA PTSD RI	1.68741	2.01	American	Art	PTSD diagnosis	North-America	Active
21	O’Callaghan et al.	2014	79	11.8	5.56	10.03	4.76	80	12.17	5.7	11.89	5.28	8	8	CRIES-8	0.37	0.53	Congolese	Art/Cinema	PTSD symptoms	Africa	Passive
28	Tol et al.	2008	182	20.92	8.75	11.82	9.2	221	22.35	8.39	17.5	9.49	15	5	CPSS	0.607	0.46	Indonesian	Play, Creative expression	PTSD symptoms	Asia	Passive
33	Zhang et al.	2023	78	39.1	0.65	13.1	0.21	212	38.2	0.58	36	0.33		6	ITQ	0.631	0.01	Nigerian	Music	PTSD symptoms	Africa	Active
