# Supplementary material for: Creative arts-based interventions for the improvement of PTSD symptoms in young people: a meta-analysis with a focus on non-Western populations
Source: Nat Ment Health. 2025 Nov 27;3(12):1616–32. doi: 10.1038/s44220-025-00543-y (PMC12705461; doi:10.1038/s44220-025-00543-y)
Supplement: Supplementary file 4 — Extracted study-level of the pre–post meta-analysis. [file 44220_2025_543_MOESM4_ESM.xlsx]

## Sheet: Sheet1
Study_ID	Author	Year	tn	tmean_pre	tsd_pre	tmean_post	tsd_post	cn	cmean_pre	csd_pre	cmean_post	csd_post	Sessions	weeks	PTSD_measure	Effect_Size (Hedge's g)	SE	Nationality	Intervention type	Symptom severity	Region
1	Anazor et al.	2023	200	53.2	8.2	25.8	5.1	200	52.9	8.4	53	8.3		26	ITQ	0.669	0.255	Nigerian	Art	PTSD symptoms	Africa
4	Brillantes-Evangelista	2013	11	27.727		23.909		11	29.273		30.714		8	8	CROPS	0.5329	1.108	Phillipino	Art	PTSD symptoms	Asia
5	Burruss et al.	2021	28	9.1	5.6	9.6	5.7	N/A	N/A		N/A		4 to 10		SDQ	.088492	0.204	Mixed	Art	Trauma symptoms	Mixed
8	Dauber et al.	2015	31	10.65	7.23	6.65	7.09	N/A	N/A		N/A		9 to 110	12	TSCC	0.559	1.28	American	Art	Trauma symptoms	North-America
9	Decosimo et al.	2019	233	1.32	0.93	0.77	0.73	123	2.22	1.45	1.79	1.39		20	PSS	0.919	0.05	Nigerian	Art, Play, Yoga	Trauma symptoms	Africa
12	Feen-Calligan et al.	2020	12	16.22	17.24	7.67	7.39	12	18.08	15.45	20.73	13.39	12	12	UCLA PTSD RI	1.208	1.51	Syrian	Art	PTSD symptoms	Middle East
14	Grasser et al.	2019	20	28.375		11.75		N/A	N/A		N/A		12	12	UCLA PTSD RI	0.809564	5.13	Syrian	Dance	PTSD symptoms	Middle East
15	Hylton et al.	2019	34	36.71	16.85	29.91	16.36	N/A	N/A		N/A			2	CRTES	0.54	2.8	American	Art, Music, Drama	PTSD diagnosis	North-America
19	Momartin et al.	2019	32	15.6	4.6	13	3.8	N/A	N/A		N/A		30	36	SDQ	0.616259	0.672	Mixed	Dance	Trauma symptoms	Mixed
20	Moosa et al.	2017	30	13.8	2.156	10.33	1.971	N/A	N/A		N/A		5	3	DASS-21	1.67992	0.36	Indian	Art	Trauma symptoms	Asia
22	Pifalo	2002	13	11.77	6.34	8.38	6.59	N/A	N/A		N/A		10	10	TSCC	0.524264	1.83	American	Art	PTSD symptoms	North-America
23	Pifalo	2006	41	52.71	9.18	46.78	8.21	N/A	N/A	N/A	N/A	N/A	8	8	TSCC	0.39	1.28	American	Art	PTSD symptoms	North-America
24	Pretorius & Pfeifer	2017	18	75	11.576	52.33	8.206	7	54.17	12.254	65.17	5.742	8	8	TSCC	1.681	1.64	South African	Art	Trauma symptoms	Africa
25	Quinlan et al.	2016	22	6.53	6.16	−3.97	5.64	20	3.43	3.2	−1.52	2.47	10+	10	HSCL-25	0.553	0.87	Mixed	Art, Music	Trauma symptoms	Mixed
26	Staples et al.	2011	129	30	6.8	13.2	7.3	N/A	N/A		N/A			10	CPSS	2.381	0.64	Palestenian	Mind body	PTSD diagnosis	Middle East
27	Thabet et al.	2005	47	29.5	11.9	28.3	13.4	42	29.6	11.4	31	12.6	7	7	CPTSD-RI	0.207594	1.42	Palestenian	Storytelling, Play, Art	PTSD diagnosis	Middle East
29	Truppi	2001	18	53.37	12.52	51.87	13.65	10	54.4	8.9	49.2	7.61		10	TSCC	0.224	3.21	American	Dance	Trauma symptoms	North-America
30	Ugurlu et al.	2016	35	29.8	10.5	15.32	9.59	N/A	N/A		N/A		15	0.71	UCLA PTSD RI	1.44	1.62	Syrian	Art, Dance, Music	PTSD symptoms	Middle East
31	van Westrhenen et al.	2019	23	26.78	11.48	26.84	12.68	24	33.99	11.57	27.06	18.8	10	10	C-PTSD-C	0.014	1.85	South African	Art, Dance, Music, Drama, Storytelling	Trauma symptoms	Africa
32	Woollett et al.	2020	9	40	10.6	34.4	15.6	N/A	N/A		N/A		12	12	PTSD-RI	0.42	5.2	Mixed	Art, Play	PTSD symptoms	Mixed
