# Supplementary material for: Creative arts-based interventions for the improvement of PTSD symptoms in young people: a meta-analysis with a focus on non-Western populations
Source: Nat Ment Health. 2025 Nov 27;3(12):1616–32. doi: 10.1038/s44220-025-00543-y (PMC12705461; doi:10.1038/s44220-025-00543-y)
Supplement: Supplementary file 6 — Extracted study-level dataset containing all effect sizes (Hedges’ g), standard errors, confidence intervals and study weights used to generate all forest and funnel plots and statistical analyses in the manuscript. This dataset constitutes the source data for all figures and tables. [file 44220_2025_543_MOESM6_ESM.xlsx]

## Sheet: Sheet1
Study_ID	Author	Year	tn	tmean_pre	tsd_pre	tmean_post	tsd_post	cn	cmean_pre	csd_pre	cmean_post	csd_post	Sessions	weeks	PTSD_measure	Effect_Size (Hedge's g)	SE	Nationality	Intervention type	Symptom severity	Region	Delivered by
1	Anazor et al.	2023	200	53.2	8.2	25.8	5.1	200	52.9	8.4	53	8.3		26	ITQ	0.669	0.255	Nigerian	Art	PTSD symptoms	Africa	Licensed Creative Arts Therapist
2	Anichebe et al.	2024	120	30.2	1.3	12.1	5.5	122	30.4	1.2	22.9	1.5	12	6	ITQ	0.9855	0.093	Nigerian	Music	Trauma symptoms	Africa	Licensed Creative Arts Therapist
3	Bleile et al.	2024	251	13.66	9.7	11.99	9.2	260	14.38	9.4	14.74	8.8	11		CRIES-8	0.306	0.8	Ugandan, South Sudanese	Dance	Trauma symptoms	Africa	Trained facilitator
4	Brillantes-Evangelista	2013	11	27.727		23.909		11	29.273		30.714		8	8	CROPS	0.5329	1.108	Phillipino	Art	PTSD symptoms	Asia	Trained facilitator
5	Burruss et al.	2021	28	9.1	5.6	9.6	5.7	N/A	N/A		N/A		4 to 10		SDQ	.088492	0.204	Mixed	Art	Trauma symptoms	Mixed	Licensed Creative Arts Therapist
6	Colegrove et al.	2018	13	13.46	7.42	13	4.18	13	14.77	4.9	16.38	4.18	8	8	SDQ	0.809	0.82	Mixed	Music	Trauma symptoms	Mixed	Licensed Creative Arts Therapist
7	Culver et al.	2015	23	22.6	6.98	14.33	7.02	13	18.11	4.34	16.71	8.64		8	UCLA PTSD RI	0.302346	1.47	Haitian	Dance	Trauma symptoms	Caribbean	Trained facilitator
8	Dauber et al.	2015	31	10.65	7.23	6.65	7.09	N/A	N/A		N/A		9 to 110	12	TSCC	0.559	1.28	American	Art	Trauma symptoms	North-America	Licensed Creative Arts Therapist
9	Decosimo et al.	2019	233	1.32	0.93	0.77	0.73	123	2.22	1.45	1.79	1.39		20	PSS	0.919	0.05	Nigerian	Art, Play, Yoga	Trauma symptoms	Africa	Licensed Creative Arts Therapist
10	Ewulu et al.	2024	52	32.5	4.8	9.3	1.8	49	36.6	6.5	17	4.6	10	10	ITQ	0.9415	0.179	Nigerian	Art	Trauma symptoms	Africa	Licensed Creative Arts Therapist
11	Ezeh et al.	2023	117	39.1	0.67	13.1	0.21	236	38.2	0.56	36	0.33	20	10	ITQ	1	0.014	Nigerian	Art	PTSD symptoms	Africa	Licensed Creative Arts Therapist
12	Feen-Calligan et al.	2020	12	16.22	17.24	7.67	7.39	12	18.08	15.45	20.73	13.39	12	12	UCLA PTSD RI	1.208	1.51	Syrian	Art	PTSD symptoms	Middle East	Licensed Creative Arts Therapist
13	Gordon et al.	2008	37	2.5	0.3	2	0.3	40	2.5	0.3	2.4	0.4	12	6	HTQ	1.125	0.03	Mixed	Mind body	PTSD diagnosis	Europe	Trained facilitator
14	Grasser et al.	2019	20	28.375		11.75		N/A	N/A		N/A		12	12	UCLA PTSD RI	0.809564	5.13	Syrian	Dance	PTSD symptoms	Middle East	Licensed Creative Arts Therapist
15	Hylton et al.	2019	34	36.71	16.85	29.91	16.36	N/A	N/A		N/A			2	CRTES	0.54	2.8	American	Art, Music, Drama	PTSD diagnosis	North-America	Licensed Creative Arts Therapist
16	Iyendo et al.	2024	117	39.1	0.65	9.1	0.41	217	38.2	0.58	36	0.33	6	6	ITQ	0.631	0.009	Nigerian	Music	PTSD symptoms	Africa	Licensed Creative Arts Therapist
17	Kalthom et al.	2024	10	2.9	0.04	1.8	0.032	10	2.56	0.0029	2.48	0.0024	12	6	PCL-C	1	0.007	Syrian	Art	PTSD diagnosis	Middle East	Trained facilitator
18	Lyshak-Stelzer et al.	2017	14	58.1	14.96	37.3	10.85	15	58.1	15.1	55.6	10.84	16	16	UCLA PTSD RI	1.68741	2.01	American	Art	PTSD diagnosis	North-America	Licensed Creative Arts Therapist
19	Momartin et al.	2019	32	15.6	4.6	13	3.8	N/A	N/A		N/A		30	36	SDQ	0.616259	0.672	Mixed	Dance	Trauma symptoms	Mixed	Trained facilitator
20	Moosa et al.	2017	30	13.8	2.156	10.33	1.971	N/A	N/A		N/A		5	3	DASS-21	1.67992	0.36	Indian	Art	Trauma symptoms	Asia	Trained facilitator
21	O’Callaghan et al.	2014	79	11.8	5.56	10.03	4.76	80	12.17	5.7	11.89	5.28	8	8	CRIES-8	0.37	0.53	Congolese	Art/Cinema	PTSD symptoms	Africa	Trained facilitator
22	Pifalo	2002	13	11.77	6.34	8.38	6.59	N/A	N/A		N/A		10	10	TSCC	0.524264	1.83	American	Art	PTSD symptoms	North-America	Trained facilitator
23	Pifalo	2006	41	52.71	9.18	46.78	8.21	N/A	N/A	N/A	N/A	N/A	8	8	TSCC	0.39	1.28	American	Art	PTSD symptoms	North-America	Trained facilitator
24	Pretorius & Pfeifer	2017	18	75	11.576	52.33	8.206	7	54.17	12.254	65.17	5.742	8	8	TSCC	1.681	1.64	South African	Art	Trauma symptoms	Africa	Trained facilitator
25	Quinlan et al.	2016	22	6.53	6.16	−3.97	5.64	20	3.43	3.2	−1.52	2.47	10+	10	HSCL-25	0.553	0.87	Mixed	Art, Music	Trauma symptoms	Mixed	Licensed Creative Arts Therapist
26	Staples et al.	2011	129	30	6.8	13.2	7.3	N/A	N/A		N/A			10	CPSS	2.381	0.64	Palestenian	Mind body	PTSD diagnosis	Middle East	Trained facilitator
27	Thabet et al.	2005	47	29.5	11.9	28.3	13.4	42	29.6	11.4	31	12.6	7	7	CPTSD-RI	0.207594	1.42	Palestenian	Storytelling, Play, Art	PTSD diagnosis	Middle East	Trained facilitator
28	Tol et al.	2008	182	20.92	8.75	11.82	9.2	221	22.35	8.39	17.5	9.49	15	5	CPSS	0.607	0.46	Indonesian	Play, Creative expression	PTSD symptoms	Asia	Trained facilitator
29	Truppi	2001	18	53.37	12.52	51.87	13.65	10	54.4	8.9	49.2	7.61		10	TSCC	0.224	3.21	American	Dance	Trauma symptoms	North-America	Licensed Creative Arts Therapist
30	Ugurlu et al.	2016	35	29.8	10.5	15.32	9.59	N/A	N/A		N/A		15	0.71	UCLA PTSD RI	1.44	1.62	Syrian	Art, Dance, Music	PTSD symptoms	Middle East	Trained facilitator
31	van Westrhenen et al.	2019	23	26.78	11.48	26.84	12.68	24	33.99	11.57	27.06	18.8	10	10	C-PTSD-C	0.014	1.85	South African	Art, Dance, Music, Drama, Storytelling	Trauma symptoms	Africa	Trained facilitator
32	Woollett et al.	2020	9	40	10.6	34.4	15.6	N/A	N/A		N/A		12	12	PTSD-RI	0.42	5.2	Mixed	Art, Play	PTSD symptoms	Mixed	Trained facilitator
33	Zhang et al.	2023	78	39.1	0.65	13.1	0.21	212	38.2	0.58	36	0.33		6	ITQ	0.631	0.01	Nigerian	Music	PTSD symptoms	Africa	Licensed Creative Arts Therapist
